# Supplementary material for: Altered serum human cytomegalovirus microRNA levels are common and closely associated with the inflammatory status in patients with fever
Source: Front Immunol. 2022 Dec 14;13:1079259. doi: 10.3389/fimmu.2022.1079259 (PMC9795028; doi:10.3389/fimmu.2022.1079259)
Supplement: Supplementary file 1 [file DataSheet_1.zip]

Archive with 3 entries (2 files):
- Data Sheet 1/Supplementary Data Table and Figure.doc
- Data Sheet 1/Supplementary Table 2.xlsx
- Data Sheet 1/
