# Supplementary material for: Altered serum human cytomegalovirus microRNA levels are common and closely associated with the inflammatory status in patients with fever
Source: Front Immunol. 2022 Dec 14;13:1079259. doi: 10.3389/fimmu.2022.1079259 (PMC9795028; doi:10.3389/fimmu.2022.1079259)
Supplement: Supplementary file 1 [file DataSheet_1.zip › Data Sheet 1/Supplementary Table 2.xlsx]

## Sheet: Sheet1
Supplementary Table 2. The predict target gene of the five selected HCMV-encoded miRNAs.
HCMV miRNA	Target gene	Gene name	Conserved sites
			total	8mer	7mer-m8	7mer-1A
hcmv-miR-US4-3p	DCX	doublecortex; lissencephaly, X-linked (doublecortin)	2	1	0	1
	PTPRT	protein tyrosine phosphatase, receptor type, T	2	1	0	1
	ANKH	ankylosis, progressive homolog (mouse)	1	1	0	0
	BCL11A	B-cell CLL/lymphoma 11A (zinc finger protein)	1	1	0	0
	BCL7A	B-cell CLL/lymphoma 7A	1	1	0	0
	BTNL3	butyrophilin-like 3	1	1	0	0
	C10orf141	chromosome 10 open reading frame 141	1	1	0	0
	C1orf83	chromosome 1 open reading frame 83	1	1	0	0
	CALM1	calmodulin 1 (phosphorylase kinase, delta)	1	1	0	0
	CAMK2D	calcium/calmodulin-dependent protein kinase (CaM kinase) II delta	1	1	0	0
	CASKIN1	CASK interacting protein 1	1	1	0	0
	CCL22	chemokine (C-C motif) ligand 22	1	1	0	0
	CCR5	chemokine (C-C motif) receptor 5	1	1	0	0
	CHRFAM7A	CHRNA7 (cholinergic receptor, nicotinic, alpha 7, exons 5-10) and FAM7A (family with sequence similarity 7A, exons A-E) fusion	1	1	0	0
	CLEC4C	C-type lectin domain family 4, member C	1	1	0	0
	DBT	dihydrolipoamide branched chain transacylase E2	1	1	0	0
	DSEL	dermatan sulfate epimerase-like	1	1	0	0
	DTL	denticleless homolog (Drosophila)	1	1	0	0
	FOXL1	forkhead box L1	1	1	0	0
	GIT1	G protein-coupled receptor kinase interactor 1	1	1	0	0
	GON4L	gon-4-like (C. elegans)	1	1	0	0
	GRIA2	glutamate receptor, ionotropic, AMPA 2	1	1	0	0
	KIAA1305	KIAA1305	1	1	0	0
	KIAA1310	KIAA1310	1	1	0	0
	LOC402665	hCG1651476	1	1	0	0
	LOC727797	C-C chemokine receptor type 5-like	1	1	0	0
	LSM1	LSM1 homolog, U6 small nuclear RNA associated (S. cerevisiae)	1	1	0	0
	MAK	male germ cell-associated kinase	1	1	0	0
	NCOA1	nuclear receptor coactivator 1	1	1	0	0
	NDP	Norrie disease (pseudoglioma)	1	1	0	0
	NEUROD4	neurogenic differentiation 4	1	1	0	0
	NMUR2	neuromedin U receptor 2	1	1	0	0
	PPP1R3B	protein phosphatase 1, regulatory (inhibitor) subunit 3B	1	1	0	0
	PPP2R1A	protein phosphatase 2 (formerly 2A), regulatory subunit A , alpha isoform	1	1	0	0
	PSCD3	pleckstrin homology, Sec7 and coiled-coil domains 3	1	1	0	0
	PTPDC1	protein tyrosine phosphatase domain containing 1	1	1	0	0
	RNF121	ring finger protein 121	1	1	0	0
	SETX	senataxin	1	1	0	0
	SH2B1	SH2B adaptor protein 1	1	1	0	0
	SH3TC2	SH3 domain and tetratricopeptide repeats 2	1	1	0	0
	SLC16A2	solute carrier family 16, member 2 (monocarboxylic acid transporter 8)	1	1	0	0
	SLC6A9	solute carrier family 6 (neurotransmitter transporter, glycine), member 9	1	1	0	0
	SPSB4	splA/ryanodine receptor domain and SOCS box containing 4	1	1	0	0
	SPTY2D1	SPT2, Suppressor of Ty, domain containing 1 (S. cerevisiae)	1	1	0	0
	SYNGR1	synaptogyrin 1	1	1	0	0
	SYT4	synaptotagmin IV	1	1	0	0
	TCF7L1	transcription factor 7-like 1 (T-cell specific, HMG-box)	1	1	0	0
	TLE3	transducin-like enhancer of split 3 (E(sp1) homolog, Drosophila)	1	1	0	0
	TMEM143	transmembrane protein 143	1	1	0	0
	TMEM47	transmembrane protein 47	1	1	0	0
	MYH9	myosin, heavy chain 9, non-muscle	2	0	0	2
	ARIH2	ariadne homolog 2 (Drosophila)	1	0	1	0
	ARL2	ADP-ribosylation factor-like 2	1	0	1	0
	C1orf144	chromosome 1 open reading frame 144	1	0	1	0
	C20orf77	chromosome 20 open reading frame 77	1	0	1	0
	CALN1	calneuron 1	1	0	1	0
	CD164	CD164 molecule, sialomucin	1	0	1	0
	CNOT2	CCR4-NOT transcription complex, subunit 2	1	0	1	0
	FAM134A	family with sequence similarity 134, member A	1	0	1	0
	FLJ41603	FLJ41603 protein	1	0	1	0
	GPHN	gephyrin	1	0	1	0
	HEMK1	HemK methyltransferase family member 1	1	0	1	0
	JDP2	Jun dimerization protein 2	1	0	1	0
	KCNH4	potassium voltage-gated channel, subfamily H (eag-related), member 4	1	0	1	0
	KPNA4	karyopherin alpha 4 (importin alpha 3)	1	0	1	0
	NAV1	neuron navigator 1	1	0	1	0
	NOL12	nucleolar protein 12	1	0	1	0
	PFN2	profilin 2	1	0	1	0
	RANBP10	RAN binding protein 10	1	0	1	0
	RGMB	RGM domain family, member B	1	0	1	0
	RIMS4	regulating synaptic membrane exocytosis 4	1	0	1	0
	SFRS2	splicing factor, arginine/serine-rich 2	1	0	1	0
	SFRS2B	splicing factor, arginine/serine-rich 2B	1	0	1	0
	SLC35A2	solute carrier family 35 (UDP-galactose transporter), member A2	1	0	1	0
	SRPR	signal recognition particle receptor ('docking protein')	1	0	1	0
	TET3	tet oncogene family member 3	1	0	1	0
	TFAP2A	transcription factor AP-2 alpha (activating enhancer binding protein 2 alpha)	1	0	1	0
	TMEM131	transmembrane protein 131	1	0	1	0
	USP34	ubiquitin specific peptidase 34	1	0	1	0
	ZMYND11	zinc finger, MYND domain containing 11	1	0	1	0
	hCG_1651889	hypothetical protein LOC401399	1	0	1	0
	ADARB1	adenosine deaminase, RNA-specific, B1 (RED1 homolog rat)	1	0	0	1
	ADCK1	aarF domain containing kinase 1	1	0	0	1
	ANKS1B	ankyrin repeat and sterile alpha motif domain containing 1B	1	0	0	1
	ATP13A2	ATPase type 13A2	1	0	0	1
	C18orf34	chromosome 18 open reading frame 34	1	0	0	1
	C2CD2	C2 calcium-dependent domain containing 2	1	0	0	1
	CLTC	clathrin, heavy chain (Hc)	1	0	0	1
	CNNM1	cyclin M1	1	0	0	1
	CNOT8	CCR4-NOT transcription complex, subunit 8	1	0	0	1
	CREB5	cAMP responsive element binding protein 5	1	0	0	1
	E2F3	E2F transcription factor 3	1	0	0	1
	EGLN3	egl nine homolog 3 (C. elegans)	1	0	0	1
	FAM113A	family with sequence similarity 113, member A	1	0	0	1
	FGFR1	fibroblast growth factor receptor 1 (fms-related tyrosine kinase 2, Pfeiffer syndrome)	1	0	0	1
	FIGF	c-fos induced growth factor (vascular endothelial growth factor D)	1	0	0	1
	FIGN	fidgetin	1	0	0	1
	FLRT2	fibronectin leucine rich transmembrane protein 2	1	0	0	1
	FZD9	frizzled homolog 9 (Drosophila)	1	0	0	1
	GINS3	GINS complex subunit 3 (Psf3 homolog)	1	0	0	1
	GJB2	gap junction protein, beta 2, 26kDa	1	0	0	1
	GLT25D2	glycosyltransferase 25 domain containing 2	1	0	0	1
	GPR85	G protein-coupled receptor 85	1	0	0	1
	HOXD4	homeobox D4	1	0	0	1
	HRB	HIV-1 Rev binding protein	1	0	0	1
	ITK	IL2-inducible T-cell kinase	1	0	0	1
	KIAA0355	KIAA0355	1	0	0	1
	KIAA1598	KIAA1598	1	0	0	1
	LRRC59	leucine rich repeat containing 59	1	0	0	1
	MGC21874	transcriptional adaptor 2 (ADA2 homolog, yeast)-beta	1	0	0	1
	MNX1	motor neuron and pancreas homeobox 1	1	0	0	1
	MYO10	myosin X	1	0	0	1
	NKX2-1	NK2 homeobox 1	1	0	0	1
	NLGN1	neuroligin 1	1	0	0	1
	NUDT4	nudix (nucleoside diphosphate linked moiety X)-type motif 4	1	0	0	1
	NUFIP2	nuclear fragile X mental retardation protein interacting protein 2	1	0	0	1
	ONECUT2	one cut homeobox 2	1	0	0	1
	PBX1	pre-B-cell leukemia homeobox 1	1	0	0	1
	PRKACA	protein kinase, cAMP-dependent, catalytic, alpha	1	0	0	1
	PTEN	phosphatase and tensin homolog (mutated in multiple advanced cancers 1)	1	0	0	1
	PTPRO	protein tyrosine phosphatase, receptor type, O	1	0	0	1
	RAB22A	RAB22A, member RAS oncogene family	1	0	0	1
	RCC2	regulator of chromosome condensation 2	1	0	0	1
	RGS6	regulator of G-protein signaling 6	1	0	0	1
	RNGTT	RNA guanylyltransferase and 5'-phosphatase	1	0	0	1
	SGIP1	SH3-domain GRB2-like (endophilin) interacting protein 1	1	0	0	1
	SLC1A2	solute carrier family 1 (glial high affinity glutamate transporter), member 2	1	0	0	1
	SLC1A5	solute carrier family 1 (neutral amino acid transporter), member 5	1	0	0	1
	SLC39A10	solute carrier family 39 (zinc transporter), member 10	1	0	0	1
	SNX18	sorting nexin 18	1	0	0	1
	SPNS3	spinster homolog 3 (Drosophila)	1	0	0	1
	SR140	U2-associated SR140 protein	1	0	0	1
	STXBP4	syntaxin binding protein 4	1	0	0	1
	SV2B	synaptic vesicle glycoprotein 2B	1	0	0	1
	TMEM65	transmembrane protein 65	1	0	0	1
	TNPO1	transportin 1	1	0	0	1
	UBTF	upstream binding transcription factor, RNA polymerase I	1	0	0	1
	WDR76	WD repeat domain 76	1	0	0	1
	ZFAND5	zinc finger, AN1-type domain 5	1	0	0	1
	ZFHX4	zinc finger homeobox 4	1	0	0	1
	ZNF532	zinc finger protein 532	1	0	0	1
	ZNF592	zinc finger protein 592	1	0	0	1
	ZNF831	zinc finger protein 831	1	0	0	1
hcmv-miR-US29-3p	FBXL20	F-box and leucine-rich repeat protein 20	1	1	0	0
	HOXB8	homeobox B8	1	1	0	0
	RBM4	RNA binding motif protein 4	1	1	0	0
	TCF12	transcription factor 12 (HTF4, helix-loop-helix transcription factors 4)	1	1	0	0
	BAHCC1	BAH domain and coiled-coil containing 1	1	0	1	0
	KCNC1	potassium voltage-gated channel, Shaw-related subfamily, member 1	1	0	1	0
	KIAA0515	KIAA0515	1	0	0	1
	PAX2	paired box 2	1	0	0	1
	SCRT1	scratch homolog 1, zinc finger protein (Drosophila)	1	0	0	1
	TBC1D22B	TBC1 domain family, member 22B	1	0	0	1
hcmv-miR-US5-2-3p	ENAH	enabled homolog (Drosophila)	2	1	1	0
	BMPR2	bone morphogenetic protein receptor, type II (serine/threonine kinase)	1	1	0	0
	CGGBP1	CGG triplet repeat binding protein 1	1	1	0	0
	GATAD1	GATA zinc finger domain containing 1	1	1	0	0
	IGSF11	immunoglobulin superfamily, member 11	1	1	0	0
	ITCH	itchy E3 ubiquitin protein ligase homolog (mouse)	1	1	0	0
	MRE11A	MRE11 meiotic recombination 11 homolog A (S. cerevisiae)	1	1	0	0
	MXI1	MAX interactor 1	1	1	0	0
	NR2E1	nuclear receptor subfamily 2, group E, member 1	1	1	0	0
	PAQR3	progestin and adipoQ receptor family member III	1	1	0	0
	PCGF3	polycomb group ring finger 3	1	1	0	0
	ROD1	ROD1 regulator of differentiation 1 (S. pombe)	1	1	0	0
	SETD5	SET domain containing 5	1	1	0	0
	SLC2A12	solute carrier family 2 (facilitated glucose transporter), member 12	1	1	0	0
	SMC4	structural maintenance of chromosomes 4	1	1	0	0
	ST6GALNAC3	ST6 (alpha-N-acetyl-neuraminyl-2,3-beta-galactosyl-1,3)-N-acetylgalactosaminide alpha-2,6-sialyltransferase 3	1	1	0	0
	tcag7.1228	hypothetical protein FLJ25778	1	1	0	0
	RAPGEFL1	Rap guanine nucleotide exchange factor (GEF)-like 1	2	0	0	2
	ABCC5	ATP-binding cassette, sub-family C (CFTR/MRP), member 5	1	0	1	0
	ADIPOR1	adiponectin receptor 1	1	0	1	0
	AFF4	AF4/FMR2 family, member 4	1	0	1	0
	BCL11A	B-cell CLL/lymphoma 11A (zinc finger protein)	1	0	1	0
	C7orf60	chromosome 7 open reading frame 60	1	0	1	0
	CHD7	chromodomain helicase DNA binding protein 7	1	0	1	0
	COL4A4	collagen, type IV, alpha 4	1	0	1	0
	DNAJA2	DnaJ (Hsp40) homolog, subfamily A, member 2	1	0	1	0
	EFNB1	ephrin-B1	1	0	1	0
	EML4	echinoderm microtubule associated protein like 4	1	0	1	0
	ESRRG	estrogen-related receptor gamma	1	0	1	0
	FAM175B	family with sequence similarity 175, member B	1	0	1	0
	FKBP5	FK506 binding protein 5	1	0	1	0
	GORASP2	golgi reassembly stacking protein 2, 55kDa	1	0	1	0
	GTF3C2	general transcription factor IIIC, polypeptide 2, beta 110kDa	1	0	1	0
	IMMT	inner membrane protein, mitochondrial (mitofilin)	1	0	1	0
	KIAA1024	KIAA1024	1	0	1	0
	MAN1A1	mannosidase, alpha, class 1A, member 1	1	0	1	0
	MARCKS	myristoylated alanine-rich protein kinase C substrate	1	0	1	0
	NUB1	negative regulator of ubiquitin-like proteins 1	1	0	1	0
	ONECUT2	one cut homeobox 2	1	0	1	0
	PLEKHH2	pleckstrin homology domain containing, family H (with MyTH4 domain) member 2	1	0	1	0
	PRPF4	PRP4 pre-mRNA processing factor 4 homolog (yeast)	1	0	1	0
	RAB11FIP3	RAB11 family interacting protein 3 (class II)	1	0	1	0
	SATB1	SATB homeobox 1	1	0	1	0
	SMG1	PI-3-kinase-related kinase SMG-1	1	0	1	0
	TFDP1	transcription factor Dp-1	1	0	1	0
	YTHDF3	YTH domain family, member 3	1	0	1	0
	ABI2	abl interactor 2	1	0	0	1
	ACVR2B	activin A receptor, type IIB	1	0	0	1
	ALS2CR13	amyotrophic lateral sclerosis 2 (juvenile) chromosome region, candidate 13	1	0	0	1
	ARID2	AT rich interactive domain 2 (ARID, RFX-like)	1	0	0	1
	ASPA	aspartoacylase (Canavan disease)	1	0	0	1
	ATP1B2	ATPase, Na+/K+ transporting, beta 2 polypeptide	1	0	0	1
	CDON	Cdon homolog (mouse)	1	0	0	1
	CREBBP	CREB binding protein (Rubinstein-Taybi syndrome)	1	0	0	1
	CRKL	v-crk sarcoma virus CT10 oncogene homolog (avian)-like	1	0	0	1
	DMD	dystrophin (muscular dystrophy, Duchenne and Becker types)	1	0	0	1
	DNAJC24	DnaJ (Hsp40) homolog, subfamily C, member 24	1	0	0	1
	FBN1	fibrillin 1	1	0	0	1
	FOXD1	forkhead box D1	1	0	0	1
	GLIS3	GLIS family zinc finger 3	1	0	0	1
	GOLGA2	golgi autoantigen, golgin subfamily a, 2	1	0	0	1
	GOSR1	golgi SNAP receptor complex member 1	1	0	0	1
	GRLF1	glucocorticoid receptor DNA binding factor 1	1	0	0	1
	IKZF2	IKAROS family zinc finger 2 (Helios)	1	0	0	1
	LIN28B	lin-28 homolog B (C. elegans)	1	0	0	1
	MTL5	metallothionein-like 5, testis-specific (tesmin)	1	0	0	1
	NFIB	nuclear factor I/B	1	0	0	1
	PAP2D	phosphatidic acid phosphatase type 2	1	0	0	1
	PCDH18	protocadherin 18	1	0	0	1
	PCLO	piccolo (presynaptic cytomatrix protein)	1	0	0	1
	POGZ	pogo transposable element with ZNF domain	1	0	0	1
	PTCH1	patched homolog 1 (Drosophila)	1	0	0	1
	RCHY1	ring finger and CHY zinc finger domain containing 1	1	0	0	1
	RNF216	ring finger protein 216	1	0	0	1
	SLC39A14	solute carrier family 39 (zinc transporter), member 14	1	0	0	1
	SLC6A1	solute carrier family 6 (neurotransmitter transporter, GABA), member 1	1	0	0	1
	SSH2	slingshot homolog 2 (Drosophila)	1	0	0	1
	SULF1	sulfatase 1	1	0	0	1
	SYT11	synaptotagmin XI	1	0	0	1
	TNRC18	trinucleotide repeat containing 18	1	0	0	1
	VAPB	VAMP (vesicle-associated membrane protein)-associated protein B and C	1	0	0	1
	XYLT1	xylosyltransferase I	1	0	0	1
	ZC3H6	zinc finger CCCH-type containing 6	1	0	0	1
	ZFAND5	zinc finger, AN1-type domain 5	1	0	0	1
hcmv-miR-UL112-3p	AAK1	AP2 associated kinase 1	1	1	0	0
	ARRDC3	arrestin domain containing 3	1	1	0	0
	DISC1	disrupted in schizophrenia 1	1	1	0	0
	NUFIP2	nuclear fragile X mental retardation protein interacting protein 2	1	1	0	0
	TESK2	testis-specific kinase 2	1	1	0	0
	FBXL19	F-box and leucine-rich repeat protein 19	1	0	1	0
	NFIX	nuclear factor I/X (CCAAT-binding transcription factor)	1	0	1	0
	NTRK2	neurotrophic tyrosine kinase, receptor, type 2	1	0	1	0
	SHANK3	SH3 and multiple ankyrin repeat domains 3	1	0	1	0
	TNPO1	transportin 1	1	0	1	0
	ANKH	ankylosis, progressive homolog (mouse)	1	0	0	1
	ATP2B2	ATPase, Ca++ transporting, plasma membrane 2	1	0	0	1
	BCL11A	B-cell CLL/lymphoma 11A (zinc finger protein)	1	0	0	1
	BMPER	BMP binding endothelial regulator	1	0	0	1
	C2orf42	chromosome 2 open reading frame 42	1	0	0	1
	CAPRIN1	cell cycle associated protein 1	1	0	0	1
	CBLN2	cerebellin 2 precursor	1	0	0	1
	CD2AP	CD2-associated protein	1	0	0	1
	CUGBP1	CUG triplet repeat, RNA binding protein 1	1	0	0	1
	DIO2	deiodinase, iodothyronine, type II	1	0	0	1
	GLUL	glutamate-ammonia ligase (glutamine synthetase)	1	0	0	1
	KCNJ11	potassium inwardly-rectifying channel, subfamily J, member 11	1	0	0	1
	LRRC59	leucine rich repeat containing 59	1	0	0	1
	MAPK1	mitogen-activated protein kinase 1	1	0	0	1
	MYO19	myosin XIX	1	0	0	1
	MYO5A	myosin VA (heavy chain 12, myoxin)	1	0	0	1
	PCDH7	protocadherin 7	1	0	0	1
	PPM1E	protein phosphatase 1E (PP2C domain containing)	1	0	0	1
	PPP1CB	protein phosphatase 1, catalytic subunit, beta isoform	1	0	0	1
	RERE	arginine-glutamic acid dipeptide (RE) repeats	1	0	0	1
	RIOK3	RIO kinase 3 (yeast)	1	0	0	1
	RORB	RAR-related orphan receptor B	1	0	0	1
	TP53I11	tumor protein p53 inducible protein 11	1	0	0	1
hcmv-miR-US33-3p	CENTG1	centaurin, gamma 1	1	1	0	0
	ACAN	aggrecan	1	0	1	0
	BARHL1	BarH-like homeobox 1	1	0	1	0
	PEA15	phosphoprotein enriched in astrocytes 15	1	0	1	0
	TMEM63C	transmembrane protein 63C	1	0	1	0
	DPYSL3	dihydropyrimidinase-like 3	1	0	0	1
	SPATA2	spermatogenesis associated 2	1	0	0	1
